# Supplementary material for: Dendritic cells in liver transplantation immune response
Source: Front Cell Dev Biol. 2023 Oct 13;11:1277743. doi: 10.3389/fcell.2023.1277743 (PMC10606587; doi:10.3389/fcell.2023.1277743)
Supplement: Supplementary file 1 [file Table1.XLSX]

## Sheet: Sheet1
DC	dendritic cell(s)
APC	antigen presenting cell(s)
cDC	conventional dendritic cell(s)
pDC	plasmacytoid dendritic cell(s)
Mo-DC	monocyte-derived dendritic cell(s)
LC	Langerhans cell
PAMP	pathogen associated molecular pattern
IS	immunosuppressant
HSC	hematopoietic stem cell(s)
GMDP	granulocytes, monocytes, and DC progenitor cell
MDP	monocyte and macrophage DC progenitor cell
CDP	common DC progenitor
cMoP	common monocyte progenitor
Lin	lineage
MHC-I	major histocompatibility complex class I
MHC-II	major histocompatibility complex class II
CD	cluster of differentiation
BDCA	blood dendritic cell antigen
IRF	INF regulatory factor
XCR1	XC-chemokine receptor 1
CLEC9A	C-type lectin domain containing 9A
BTLA4	B- and T-lymphocyte attenuator 4
IL	interleukin
Th1	T helper 1 cell
Th2	T helper 2 cell
Th17	T helper 17 cell
SIRPα	signal-regulatory protein alpha
KLF4	Krüppel-like factor 4
Ly6	lymphocyte antigen 6
BST2	bone marrow stromal antigen 2
Siglec	sialic acid-binding immunoglobulin-type lectin
HLA-DR	human leukocyte antigen–DR isotype
IFN	interferon
FLT3	FMS-like tyrosine kinase 3
FLT3L	FMS-like tyrosine kinase 3 ligand
M-CSF	macrophage colony-stimulating factor
TCF4	Transcription factor 4
BCL11A	B-cell lymphoma/leukemia 11A
ZEB2	Zinc finger E-box-binding homeobox 2
CCR2	C-C chemokine receptor type 2
AHR	aryl hydrocarbon receptor
NR4A3	nuclear receptor 4A3
NCOR2	nuclear receptor co-repressor 2
CCL19	C-C motif ligand 19
LEC	lymphatic endothelial cell
LYVE-1	lymphatic vessel endothelial hyaluronan receptor 1
IVM	intravital microscope
ROCK	Rho-associated protein kinase
SCS	subcapsular sinus
ACKR4	atypical chemokine receptor 4
ICAM-1	intercellular adhesion molecule 1
LFA-1	lymphocyte function associated 1
IFN-α	interferon alpha
IFN-β	interferon beta
IFN-γ	interferon gamma
dLN	draining lymph node
ACR	acute cellular rejection
TCR	T-cell receptor
TNF-α	tumor necrosis factor alpha
IFN-β	interferon beta
PGE2	prostaglandin E2
IRI	ischemia-reperfusion injury
PRR	pattern recognition receptor
EV	extracellular vesicle(s)
Treg	regulatory T cell(s)
ATRA	all trans retinoic acid
STAT3	signal transducer and activator of transcription 3
IDO	indoleamine 2,3-dioxygenase
PD-L1	programmed death-ligand 1
ARG1	arginase 1
iNOS	inducible nitric oxide synthase
NO	nitric oxide
IFN-I	type I interferon
NK	natural killer
DAP12	DNAX-activating protein of 12 kDa
TREM2	triggering receptor expressed on myeloid cells 2
FOXP3	forkhead box P3
NOD2	nucleotide-binding oligomerization domain-containing protein 2
NLR	nucleotide-binding oligomerization domain-like receptor
TLR	toll-like receptor
ICOS-L	inducible co-stimulator ligand
CX3CR1	CX3C motif chemokine receptor 1
NHP	non-human primate
Tol-DC	tolerogenic dendritic cell
imDC	immature dendritic cell
DCreg	regulatory dendritic cell(s)
TGF-β	transforming growth factor beta
GM-CSF	granulocyte-macrophage colony-stimulating factor
HGF	hepatocyte growth factor
VIP	vasoactive intestinal peptide
LDLT	living donor liver transplantation
HEPES	4-(2-hydroxyethyl)-1-piperazineethanesulfonic acid
VitD3	vitamin D3
cDC1	conventional DC type 1
cDC2	conventional DC type 2
PALT	portal tract-associated lymphoid tissue
IL-1RA	IL-1 receptor antagonist
IL-1R	IL-1 receptor
CpG	cytosine phosphate guanosine
